# Supplementary material for: First Evidence of the Expression and Localization of Prothymosin α in Human Testis and Its Involvement in Testicular Cancers
Source: Biomolecules. 2022 Aug 31;12(9):1210. doi: 10.3390/biom12091210 (PMC9496091; doi:10.3390/biom12091210)
Supplement: Supplementary file 1 [file biomolecules-12-01210-s001.zip]

Archive with 1 entries (1 files):
- biomolecules-1858024-supplementary.pdf
